# Supplementary material for: A prospective observational study of estimating drug related problems and clinical outcomes in subtypes of stroke patients
Source: PLoS One. 2024 Jan 2;19(1):e0295208. doi: 10.1371/journal.pone.0295208 (PMC10760710; doi:10.1371/journal.pone.0295208)
Supplement: S1 Data — (ZIP) [file pone.0295208.s001.zip]

Archive with 2 entries (2 files):
- Raw Data/SPSS Stroke.sav
- Raw Data/Stroke Output.spv
